# Supplementary material for: The LCP Family Protein, Psr, Is Required for Cell Wall Integrity and Virulence in Streptococcus agalactiae
Source: Microorganisms. 2022 Jan 20;10(2):217. doi: 10.3390/microorganisms10020217 (PMC8875755; doi:10.3390/microorganisms10020217)
Supplement: Supplementary file 1 [file microorganisms-10-00217-s001.zip]

Archive with 1 entries (1 files):
- microorganisms-1534357-SI.pdf
